# Supplementary material for: Carbonized Apples and Quinces Stillage for Electromagnetic Shielding
Source: Nanomaterials (Basel). 2024 Nov 23;14(23):1882. doi: 10.3390/nano14231882 (PMC11643710; doi:10.3390/nano14231882)
Supplement: Supplementary file 1 [file nanomaterials-14-01882-s001.zip]

Archive with 1 entries (1 files):
- nanomaterials-3267413-supplementary.pdf
